# Supplementary material for: Neonatal IL-4 Over-Exposure is Accompanied by Macrophage Accumulation in Dura Mater After Instant Anti-inflammatory Cytokine Response in CSF
Source: Cell Mol Neurobiol. 2024 Feb 5;44:18. doi: 10.1007/s10571-023-01451-4 (PMC10844484; doi:10.1007/s10571-023-01451-4)
Supplement: Supplementary file 1 — Supplementary file1 (XLSX 32 KB) [file 10571_2023_1451_MOESM1_ESM.xlsx]

## Sheet: Statistical details
		Statistical details of Fig.1-3,Fig.6-8
	Fig. 1A serum IL-4	Time points (day)	Differences within pairs		Pair comparison (CON group vs IL-4 group)		Bonferroni–Holm α	Signicant compared with Bonferroni–Holm α
			Normality (Shapiro-Wilk) test (df=15)		Paired sample t-test (df=14)
			Statistic	p =	t-statistic	p =
		P7	0.96837	0.833217	83.1475	2.88648e-20	0.005	*
		P14	0.966463	0.802664	14.4972	7.98351e-10	0.00714286	*
		P21	0.948677	0.503866	19.911	1.14235e-11	0.00555556	*
		P28	0.972887	0.898262	14.5636	7.51709e-10	0.00625	*
		P35	0.974843	0.922166	7.28856	3.97925e-06	0.00833333	*
		P42	0.953613	0.583044	0.504393	0.621831	0.025
		P49	0.940462	0.38821	-0.553123	0.588903	0.0166667
		P56	0.933108	0.303517	-1.29283	0.216999	0.01
		P63	0.954557	0.598835	-0.498145	0.626115	0.05
		P70	0.947909	0.492137	0.871622	0.398116	0.0125
	Fig. 1B serum IL-1	Time points (day)	Differences within pairs		Pair comparison (CON group vs IL-4 group)		Bonferroni–Holm α	Signicant compared with Bonferroni–Holm α
			Normality (Shapiro-Wilk) test (df=15)		Paired sample t-test (df=14)
			Statistic	p =	t-statistic	p =
		P7	0.988103	0.998139	-0.867072	0.40052	0.0166667
		P14	0.96367	0.755845	1.9977	0.0655621	0.00625
		P21	0.967502	0.819491	-3.27817	0.00549585	0.00555556	*
		P28	0.967594	0.820969	-3.45401	0.00387362	0.005	*
		P35	0.931296	0.285296	0.707203	0.491045	0.025
		P42	0.956899	0.638701	0.228171	0.822812	0.05
		P49	0.964886	0.776464	1.32406	0.206694	0.00714286
		P56	0.93974	0.379117	-0.947635	0.359387	0.00833333
		P63	0.967463	0.818872	-0.912569	0.376916	0.0125
		P70	0.926779	0.244121	0.915314	0.375523	0.01
	Fig. 1C serum IL-6	Time points (day)	Differences within pairs		Pair comparison (CON group vs IL-4 group)		Bonferroni–Holm α	Signicant compared with Bonferroni–Holm α
			Normality (Shapiro-Wilk) test (df=15)		Paired sample t-test (df=14)
			Statistic	p =	t-statistic	p =
		P7	0.942569	0.415769	0.322423	0.751897	0.05
		P14	0.935839	0.332918	-3.77656	0.00204326	0.00625	*
		P21	0.964453	0.769161	-5.06196	0.000173443	0.005	*
		P28	0.956878	0.638334	-3.80671	0.00192515	0.00555556	*
		P35	0.972782	0.896905	-0.935405	0.365435	0.0125
		P42	0.976981	0.944701	1.27171	0.224195	0.01
		P49	0.941152	0.397079	0.764607	0.457201	0.0166667
		P56	0.966264	0.799401	-0.670073	0.513713	0.025
		P63	0.946975	0.478131	1.28695	0.218984	0.00833333
		P70	0.96933	0.848012	-2.03499	0.0612428	0.00714286
	Fig. 1D serum TNF-a	Time points (day)	Differences within pairs		Pair comparison (CON group vs IL-4 group)		Bonferroni–Holm α	Signicant compared with Bonferroni–Holm α
			Normality (Shapiro-Wilk) test (df=15)		Paired sample t-test (df=14)
			Statistic	p =	t-statistic	p =
		P7	0.985143	0.993082	-0.791181	0.442037	0.0166667
		P14	0.961254	0.71419	-3.46107	0.00381968	0.00555556	*
		P21	0.968822	0.840234	-3.89461	0.00161884	0.005	*
		P28	0.948977	0.508492	-1.30943	0.211473	0.01
		P35	0.946768	0.475066	-0.728183	0.478505	0.05
		P42	0.952568	0.565766	1.77029	0.098442	0.00714286
		P49	0.956664	0.634654	1.33071	0.204553	0.00833333
		P56	0.969502	0.850614	1.15975	0.265549	0.0125
		P63	0.905437	0.115266	1.82934	0.0887238	0.00625
		P70	0.946328	0.468578	0.765343	0.456776	0.025
	Fig. 2A HIP IL-4	Time points (day)	Differences within pairs		Pair comparison (CON group vs IL-4 group)		Bonferroni–Holm α	Signicant compared with Bonferroni–Holm α
			Normality (Shapiro-Wilk) test (df=15)		Paired sample t-test (df=14)
			Statistic	p =	t-statistic	p =
		P7	0.963838	0.758704	17.161	8.47334e-11	0.00625	*
		P14	0.946353	0.468945	21.5139	3.99039e-12	0.00555556	*
		P21	0.928688	0.260811	26.0544	2.90734e-13	0.005	*
		P28	0.952874	0.570792	10.5314	4.9009e-08	0.00714286	*
		P35	0.979448	0.965599	1.14679	0.270692	0.025
		P42	0.961567	0.719607	-0.592108	0.563219	0.05
		P49	0.954757	0.602202	1.36545	0.193651	0.0166667
		P56	0.98321	0.986774	1.68096	0.114936	0.0125
		P63	0.982065	0.981648	2.02715	0.0621283	0.00833333
		P70	0.982159	0.982113	-1.87692	0.0815268	0.01
	Fig. 2B HIP IL-1	Time points (day)	Differences within pairs		Pair comparison (CON group vs IL-4 group)		Bonferroni–Holm α	Signicant compared with Bonferroni–Holm α
			Normality (Shapiro-Wilk) test (df=15)		Paired sample t-test (df=14)
			Statistic	p =	t-statistic	p =
		P7	0.955825	0.620307	-5.23206	0.000126931	0.0125	*
		P14	0.96732	0.816582	-6.74362	9.41586e-06	0.00714286	*
		P21	0.951927	0.555295	-5.93133	3.66385e-05	0.00833333	*
		P28	0.954548	0.598679	-5.15852	0.000145207	0.0166667	*
		P35	0.923375	0.216822	-1.95411	0.0709632	0.025
		P42	0.965867	0.79286	7.11431	5.21852e-06	0.00625	*
		P49	0.950102	0.526066	7.95875	1.45433e-06	0.005	*
		P56	0.96182	0.72399	5.31597	0.000108967	0.01	*
		P63	0.912218	0.14644	7.43254	3.1901e-06	0.00555556	*
		P70	0.93802	0.358122	0.887712	0.389692	0.05
	Fig. 2C HIP IL-6	Time points (day)	Differences within pairs		Pair comparison (CON group vs IL-4 group)		Bonferroni–Holm α	Signicant compared with Bonferroni–Holm α
			Normality (Shapiro-Wilk) test (df=15)		Paired sample t-test (df=14)
			Statistic	p =	t-statistic	p =
		P7	0.955209	0.609848	-5.32057	0.000108062	0.00833333	*
		P14	0.942089	0.409367	-5.4022	9.32411e-05	0.00714286	*
		P21	0.931506	0.287354	-4.35848	0.000655181	0.0166667	*
		P28	0.963651	0.755515	-5.02241	0.000186602	0.01	*
		P35	0.974579	0.919121	1.12778	0.278369	0.05
		P42	0.956845	0.637764	8.91036	3.82264e-07	0.005	*
		P49	0.974423	0.917292	8.36282	8.14118e-07	0.00555556	*
		P56	0.907833	0.125436	6.91558	7.14436e-06	0.00625	*
		P63	0.946411	0.469797	4.68722	0.000349543	0.0125	*
		P70	0.972083	0.887617	1.84096	0.0869156	0.025
	Fig. 2D HIP TNF-a	Time points (day)	Differences within pairs		Pair comparison (CON group vs IL-4 group)		Bonferroni–Holm α	Signicant compared with Bonferroni–Holm α
			Normality (Shapiro-Wilk) test (df=15)		Paired sample t-test (df=14)
			Statistic	p =	t-statistic	p =
		P7
		P14	0.943107	0.423046	1.70271	0.11071	0.01
		P21	0.961445	0.71749	-4.81205	0.000276241	0.00555556	*
		P28	0.956103	0.625057	-1.9405	0.0727301	0.00714286
		P35	0.977058	0.945437	-0.84087	0.414552	0.05
		P42	0.962016	0.727382	3.413	0.00420281	0.00625	*
		P49	0.939958	0.381848	1.48678	0.159245	0.0166667
		P56	0.952162	0.559126	1.69858	0.111503	0.0125
		P63	0.93663	0.341883	0.974868	0.346171	0.025
		P70	0.936389	0.339124	1.76549	0.099273	0.00833333
	Fig. 3A CSF IL-4	Time points (day)	Differences within pairs		Pair comparison (CON group vs IL-4 group)		Bonferroni–Holm α	Signicant compared with Bonferroni–Holm α
			Normality (Shapiro-Wilk) test (df=15)		Paired sample t-test (df=14)
			Statistic	p =	t-statistic	p =
		P7	0.955262	0.610741	16.2029	1.82656e-10	0.00625	*
		P14	0.976057	0.935454	39.3311	9.81827e-16	0.005	*
		P21	0.902265	0.10307	27.1932	1.61481e-13	0.00555556	*
		P28	0.941106	0.396482	1.53844	0.146232	0.025
		P35	0.958419	0.664947	1.9933	0.0660895	0.00833333
		P42	0.969285	0.847322	2.09252	0.0550904	0.00714286
		P49	0.952387	0.562805	1.86832	0.0827877	0.0125
		P56	0.944417	0.441166	1.56489	0.139926	0.0166667
		P63	0.985574	0.994126	1.90683	0.0772762	0.01
		P70	0.963847	0.75886	0.900992	0.382831	0.05
	Fig. 3B CSF IL-1	Time points (day)	Differences within pairs		Pair comparison (CON group vs IL-4 group)		Bonferroni–Holm α	Signicant compared with Bonferroni–Holm α
			Normality (Shapiro-Wilk) test (df=15)		Paired sample t-test (df=14)
			Statistic	p =	t-statistic	p =
		P7	0.958245	0.661931	-9.96791	9.72062e-08	0.00555556	*
		P14	0.944222	0.438436	-10.2472	6.89738e-08	0.005	*
		P21	0.958172	0.660656	-4.23687	0.000829002	0.0125	*
		P28	0.957809	0.65438	0.578623	0.572036	0.05
		P35	0.957093	0.642029	8.16578	1.07772e-06	0.00833333	*
		P42	0.976088	0.935767	8.52293	6.50356e-07	0.00714286	*
		P49	0.969003	0.843021	8.90729	3.83852e-07	0.00625	*
		P56	0.959812	0.68913	7.68419	2.18163e-06	0.01	*
		P63	0.91122	0.141372	-1.07626	0.300008	0.0166667
		P70	0.920949	0.199159	-0.73281	0.475766	0.025
	Fig. 3C CSF IL-6	Time points (day)	Differences within pairs		Pair comparison (CON group vs IL-4 group)		Bonferroni–Holm α	Signicant compared with Bonferroni–Holm α
			Normality (Shapiro-Wilk) test (df=15)		Paired sample t-test (df=14)
			Statistic	p =	t-statistic	p =
		P7	0.954707	0.601364	-17.464	6.69998e-11	0.00625	*
		P14	0.97085	0.870439	-20.3001	8.78651e-12	0.005	*
		P21	0.985739	0.994495	-10.9906	2.86455e-08	0.00833333	*
		P28	0.962491	0.735598	-1.96243	0.0699016	0.0166667
		P35	0.942965	0.421123	4.43056	0.000570294	0.0125	*
		P42	0.947246	0.482164	15.6333	2.94111e-10	0.00714286	*
		P49	0.974686	0.920364	19.2018	1.86646e-11	0.00555556	*
		P56	0.914163	0.156847	4.77858	0.000294181	0.01	*
		P63	0.931192	0.28428	-0.931102	0.36758	0.025
		P70	0.902473	0.10383	0.159048	0.875902	0.05
	Fig. 3D CSF TNF-a	Time points (day)	Differences within pairs		Pair comparison (CON group vs IL-4 group)		Bonferroni–Holm α	Signicant compared with Bonferroni–Holm α
			Normality (Shapiro-Wilk) test (df=15)		Paired sample t-test (df=14)
			Statistic	p =	t-statistic	p =
		P7	0.97508	0.924859	-12.1063	8.35164e-09	0.005	*
		P14	0.952895	0.571143	-11.331	1.94622e-08	0.00555556	*
		P21	0.956889	0.63853	-7.03065	5.95248e-06	0.00714286	*
		P28	0.911558	0.143068	-1.3436	0.20045	0.0166667
		P35	0.98527	0.993402	1.52881	0.148587	0.01
		P42	0.924737	0.227381	8.35898	8.18546e-07	0.00625	*
		P49	0.960561	0.702141	3.06965	0.00831892	0.00833333	*
		P56	0.952424	0.563403	1.46018	0.166315	0.0125
		P63	0.974586	0.919202	-0.63116	0.538105	0.05
		P70	0.941995	0.408124	0.639289	0.532956	0.025
	Fig. 6	cells numbers	Differences within pairs		Pair comparison (CON group vs IL-4 group)
			Normality (Shapiro-Wilk) test (df=10)		Paired sample t-test (df=9)
			Statistic	p =	t-statistic	p =
		F4/80+ cells	0.949	0.66	24.553	2.88648e-20
		F4/80+/NF-KB+	0.943	0.59	92.669	7.98351e-10
	Fig. 7	cells numbers	Differences within pairs		Pair comparison (CON group vs IL-4 group)
			Normality (Shapiro-Wilk) test (df=8)		Paired sample t-test (df=7)
			Statistic	p =	t-statistic	p =
		microglia per HIP	0.915977	0.39808	6.25	5.12327e-06
	Fig. 8A HIP M-CSF	Time points (day)	Differences within pairs		Pair comparison (CON group vs IL-4 group)		Bonferroni–Holm α	Signicant compared with Bonferroni–Holm α
			Normality (Shapiro-Wilk) test (df=15)		Paired sample t-test (df=14)
			Statistic	p =	t-statistic	p =
		P35	0.951009	0.540474	4.96356	0.00020813	0.0167	*
		P49	0.965797	0.791692	5.26997	0.000118461	0.025	*
		P63	0.966957	0.810712	1.64629	0.12196	0.05
	Fig. 8B HIP IFN-γ	Time points (day)	Differences within pairs		Pair comparison (CON group vs IL-4 group)		Bonferroni–Holm α	Signicant compared with Bonferroni–Holm α
			Normality (Shapiro-Wilk) test (df=15)		Paired sample t-test (df=14)
			Statistic	p =	t-statistic	p =
		P35	0.965926	0.793823	1.8736	0.0820108	0.05
		P49	0.986947	0.996712	1.93847	0.0729969	0.025
		P63	0.96624	0.799017	1.97475	0.0683574	0.0167
	Fig. 8C HIP IL-2	Time points (day)	Differences within pairs		Pair comparison (CON group vs IL-4 group)		Bonferroni–Holm α	Signicant compared with Bonferroni–Holm α
			Normality (Shapiro-Wilk) test (df=15)		Paired sample t-test (df=14)
			Statistic	p =	t-statistic	p =
		P35	0.964935	0.777283	1.29406	0.216584	0.0167
		P49	0.951252	0.544376	1.07084	0.302357	0.025
		P63	0.948614	0.502899	-1.04676	0.312945	0.05
	Fig. 8D HIP IL-8	Time points (day)	Differences within pairs		Pair comparison (CON group vs IL-4 group)		Bonferroni–Holm α	Signicant compared with Bonferroni–Holm α
			Normality (Shapiro-Wilk) test (df=15)		Paired sample t-test (df=14)
			Statistic	p =	t-statistic	p =
		P35	0.981848	0.980554	0.214638	0.833145	0.05
		P49	0.930031	0.273169	1.85923	0.0841388	0.0167
		P63	0.97584	0.933171	-0.844228	0.412736	0.025
	Fig. 8E HIP IL-17a	Time points (day)	Differences within pairs		Pair comparison (CON group vs IL-4 group)		Bonferroni–Holm α	Signicant compared with Bonferroni–Holm α
			Normality (Shapiro-Wilk) test (df=15)		Paired sample t-test (df=14)
			Statistic	p =	t-statistic	p =
		P35	0.948999	0.508825	-1.77664	0.0973536	0.05
		P49	0.912419	0.147485	1.81665	0.0907379	0.025
		P63	0.977603	0.950495	1.88767	0.0799756	0.0167
